# Supplementary material for: Preparation of Porous Ti/RuO2-IrO2@Pt, Ti/RuO2-TiO2@Pt and Ti/Y2O3-RuO2-TiO2@Pt Anodes for Efficient Electrocatalytic Decomposition of Tetracycline
Source: Molecules. 2023 Feb 27;28(5):2189. doi: 10.3390/molecules28052189 (PMC10004508; doi:10.3390/molecules28052189)
Supplement: Supplementary file 1 [file molecules-28-02189-s001.zip]

Archive with 1 entries (1 files):
- molecules-2219382-supplementary.pdf
